# Supplementary material for: INEAS’s Cost-Effectiveness Analysis of Vemurafenib: Paving the Way for Value-Based Pricing in Tunisia
Source: J Mark Access Health Policy. 2024 Oct 6;12(4):294–305. doi: 10.3390/jmahp12040023 (PMC11503406; doi:10.3390/jmahp12040023)
Supplement: Supplementary file 1 [file jmahp-12-00023-s001.zip]

Archive with 1 entries (1 files):
- jmahp-2937027-supplementary.pdf
